# Supplementary material for: Optimizing Axial and Peripheral Substitutions in Si-Centered Naphthalocyanine Dyes for Enhancing Aqueous Solubility and Photoacoustic Signal Intensity
Source: Int J Mol Sci. 2023 Jan 23;24(3):2241. doi: 10.3390/ijms24032241 (PMC9916426; doi:10.3390/ijms24032241)
Supplement: Supplementary file 1 [file ijms-24-02241-s001.zip]

Archive with 1 entries (1 files):
- ijms-2112268-supplementary.pdf
